# Supplementary material for: Study Protocol for Genomic Epidemiology Investigation of Intensive Care Unit Patient Colonization by Antimicrobial-Resistant ESKAPE Pathogens
Source: Methods Protoc. 2025 Dec 13;8(6):151. doi: 10.3390/mps8060151 (PMC12735888; doi:10.3390/mps8060151)
Supplement: Supplementary file 1 [file mps-08-00151-s001.zip › TableS2.xlsx]

## Sheet: Table S2
Table S2. An example of annotation and typing report for the sequenced genomes of bacterial isolates.
Isolate code	Sample ID	Department	Patient code	Sample locus	Sample date	organism	ST	AMR genes	AMR (genomic)	Virulence	O-type	KL-type	Clonal group	Phenotypic resistance:	amikacin	ampicillin	aztreonam	cefepime	cefotaxime	ceftazidime	ceftazidime/avibactam	ceftriaxone	ciprofloxacin	colistin	ertapenem	gentamicin	imipenem	meropenem	trimethoprim/sulfamethoxazole
P-29	500115389	ICU 1	K-23455	rectal swab	2025-06-21	Klebsiella pneumoniae	ST147	aac(3)-IIa,aac(6')-Ib-cr,aadA1,aadA16,ant(3'')-Ia,aph(3')-VIa;blaCTX-M-15,blaOXA-1,blaOXA-48,blaOXA-9,blaSHV-11,blaSHV-67,blaTEM-1B;OqxA,OqxB;fosA;ere(A);catA1,catB3,cmlA1;ARR-6;sul1;tet(A);dfrA27	Aminoglycoside;Beta-lactam;Fluoroquinolone;Fosfomycin;MLS - Macrolide, Lincosamide and Streptogramin B;Phenicol;Rifampicin;Sulphonamide;Tetracycline;Trimethoprim	KP1_RS17280,KP1_RS17345,KP1_RS17355,acrAB,clpV/tssH,dotU/tssL,entABCEFS,fepABCDG,fes,fimABCDEFGHIK,fur,galF,gndA,hcp/tssD,icmF/tssM,iroE,iucABCD,iutA,mrkABCDFHIJ,ompA,rcsAB,rfbK1,rpoS,sciN/tssJ,tssFG,ugd,vasE/tssK,vipA/tssB,vipB/tssC,yagV/ecpE,yagW/ecpD,yagX/ecpC,yagY/ecpB,yagZ/ecpA,ykgK/ecpR	O3/O3a	KL10	CG147		R	R	R	R	R	R	R	R	R	R	R	R	R	R	R
P-36	500129763	ICU 2	L-23521	sputum	2025-07-01	Klebsiella pneumoniae	ST395	aac(6')-Ib-cr;blaCTX-M-15,blaOXA-1,blaSHV-182,blaTEM-1B;OqxA,OqxB,qnrS1;fosA;catA1,catB3;sul1;tet(A);dfrA1	Aminoglycoside;Beta-lactam;Fluoroquinolone;Fosfomycin;Phenicol;Sulphonamide;Tetracycline;Trimethoprim	KP1_RS17225,KP1_RS17230,KP1_RS17240,KP1_RS17280,KP1_RS17340,KP1_RS17345,KP1_RS17355,acrAB,clpV/tssH,dotU/tssL,entABCEFS,fepABCDG,fes,fimABCDEFGHIK,fur,fyuA/psn,galF,gndA,hcp/tssD,icmF/tssM,iroE,irp1,irp2,iutA,mrkABCDFHIJ,ompA,rcsAB,rfbABD,rfbK1,rpoS,sciN/tssJ,tssFG,ugd,vasE/tssK,vipA/tssB,vipB/tssC,yagV/ecpE,yagW/ecpD,yagX/ecpC,yagY/ecpB,yagZ/ecpA,ybtAEPQSTUX,ykgK/ecpR	O1/O2v1	KL2	CG258		R	R	R	R	R	S	R	R	R	S	S	R	S	S	R
